# Supplementary material for: Non-Destructive Identification of Dyes on Fabric Using Near-Infrared Raman Spectroscopy
Source: Molecules. 2023 Nov 30;28(23):7864. doi: 10.3390/molecules28237864 (PMC10708237; doi:10.3390/molecules28237864)
Supplement: Supplementary file 1 [file molecules-28-07864-s001.zip]

Archive with 1 entries (1 files):
- molecules-2735851-supplementary.pdf
